# Supplementary material for: Morphology–Coordination Coupling of Fe–TCPP and g-C3N4 Nanotubes for Enhanced ROS Generation and Visible-Light Photocatalysis
Source: Nanomaterials (Basel). 2025 Sep 24;15(19):1465. doi: 10.3390/nano15191465 (PMC12525746; doi:10.3390/nano15191465)
Supplement: Supplementary file 1 [file nanomaterials-15-01465-s001.zip]

Archive with 1 entries (1 files):
- nanomaterials-3847572-supplementary.pdf
